# Supplementary material for: No prediction without prevention: A global qualitative study of attitudes toward using a prediction tool for risk of developing depression during adolescence
Source: Glob Ment Health (Camb). 2025 Jan 3;11:e129. doi: 10.1017/gmh.2024.136 (PMC11704374; doi:10.1017/gmh.2024.136)
Supplement: Kohrt et al. supplementary material [file S2054425124001365sup001.zip]

Archive with 4 entries (4 files):
- Supplemental File 1_COREQ Checklist_IDEA.pdf
- Supplemental File 2_Exerpts of mock-up of risk calculator.pdf
- Supplemental File 3_Anonymized code queries.pdf
- Supplemental File 4_Themes by country and quotes.pdf
